# Supplementary material for: Aging-Related Accumulation of Truncated Oxidized Phospholipids Augments Infectious Lung Injury and Endothelial Dysfunction via Cluster of Differentiation 36-Dependent Mechanism
Source: Cells. 2023 Jul 26;12(15):1937. doi: 10.3390/cells12151937 (PMC10416939; doi:10.3390/cells12151937)
Supplement: Supplementary file 1 [file cells-12-01937-s001.zip]

Archive with 1 entries (1 files):
- cells-2356367-supplementary.pdf
